# Supplementary material for: Discovery of Novel Pleuromutilin Derivatives as Potent Antibacterial Agents for the Treatment of MRSA Infection
Source: Molecules. 2022 Jan 29;27(3):931. doi: 10.3390/molecules27030931 (PMC8838415; doi:10.3390/molecules27030931)
Supplement: Supplementary file 1 [file molecules-27-00931-s001.zip]

Archive with 1 entries (1 files):
- molecules-1554912-supplementary.pdf
